# Supplementary material for: Mining of potential drug targets through the identification of essential and analogous enzymes in the genomes of pathogens of Glycine max, Zea mays and Solanum lycopersicum
Source: PLoS One. 2018 May 25;13(5):e0197511. doi: 10.1371/journal.pone.0197511 (PMC5969768; doi:10.1371/journal.pone.0197511)
Supplement: S1 Table — (XLS) [file pone.0197511.s001.xls]

## Sheet: S1 Table
EC Number	Enzyme Name (Oficial)	Organisms	Clusters (Structural forms)	Original Annotation	Sequences ID	FOLD Classification [SCOP ID]
1.11.1.6*	Catalase	G. max	1, 5	Catalase-3	NP_001235974.1	Heme-dependent catalase-like
		A. flavus	1, 2	Bifunctional catalase-peroxidase Cat2	XP_002384918.1	Heme-dependent peroxidases
1.11.1.7	Peroxidase	G. max	3, 6, 20	PREDICTED: cationic peroxidase 2-like, partial	XP_003557098.2	Heme-dependent peroxidases
		A. flavus	3, 6, 12	conserved hypothetical protein	XP_002377297.1	Dimeric alpha+beta barrel
1.2.1.3*	Aldehyde dehydrogenase (NAD+)	G. max	1	PREDICTED: delta-1-pyrroline-5-carboxylate dehydrogenase 12A1, mitochondrial-like isoform X4	XP_006600684.1	ALDH-like
		A. flavus	1, 6	Phosphotransferase enzyme family protein	XP_002376298.1	Protein kinase-like (PK-like)
2.6.1.1	Aspartate transaminase	G. max	1	PREDICTED: aspartate aminotransferase isoform X1	XP_006600243.1	PLP-dependent transferases
		A. flavus	1, 5	conserved hypothetical protein	XP_002382374.1	Dimeric alpha+beta barrel
1.11.1.6*	Catalase	G. max	1, 5	Catalase-3	NP_001235974.1	Heme-dependent catalase-like
		F. oxysporum	1, 2	catalase-peroxidase	F9FP11_FUSOF	Heme-dependent peroxidases
1.15.1.1	Superoxide dismutase	G. max	1, 4, 6, 7	PREDICTED: probable indole-3-pyruvate monooxygenase YUCCA3-like	XP_003555725.2	FAD/NAD(P)-binding domain/ FAD/NAD(P)-binding domain
		F. oxysporum	1, 4, 7, 14	Uncharacterized protein	F9FYF1_FUSOF	Double-stranded beta-helix
2.6.1.1	Aspartate transaminase	G. max	1	PREDICTED: aspartate aminotransferase isoform X1	XP_006600243.1	PLP-dependent transferases
		F. oxysporum	1, 5	iron-dependent peroxidase	F9G466_FUSOF	Dimeric alpha+beta barrel
4.4.1.5	Lactoylglutathione lyase	G. max	1, 8	PREDICTED: uncharacterized protein LOC102662470	XP_006598804.1	Glyoxalase/Bleomycin resistance protein/Dihydroxybiphenyl dioxygenase
		F. oxysporum	1, 3	Uncharacterized protein	F9G2J4_FUSOF	Metallo-hydrolase/oxidoreductase
1.11.1.6*	Catalase	G. max	1, 5	Catalase-3	|NP_001235974.1	Heme-dependent catalase-like
		P. sojae	1, 2	heme peroxidase	XP_009521283.1	Heme-dependent peroxidases/ Heme-dependent peroxidases
1.11.1.7	Peroxidase	G. max	3, 6, 20	PREDICTED: cationic peroxidase 2-like, partial	XP_003557098.2	Heme-dependent peroxidases
		S. sclerotiorum	3, 6, 12	hypothetical protein SS1G_13391	XP_001585507.1	Dimeric alpha+beta barrel
1.11.1.6	Catalase	G. max	1, 5	catalase-3	NP_001235974.1	Heme-dependent catalase-like
		X. axonopodis	3	hypothetical protein	WP_042823856.1	Ferritin-like
1.15.1.1*	Superoxide dismutase	G. max	1, 4, 6, 7	PREDICTED: putative germin-like protein 9-2-like	|XP_006605648.1	RmlC-like cupins
		X. axonopodis	1, 4	superoxide dismutase	WP_054320474.1	Cu,Zn superoxide dismutase-like
6.4.1.2*	Acetyl-CoA carboxylase	G. max	1	PREDICTED: alpha-carboxyltransferase aCT-1 precursor isoform X1	XP_006601861.1	ClpP/crotonase
		X. axonopodis	1, 6	nitrogen regulatory protein P-II 1	WP_033483073.1	GlnB-like
3.1.3.2	Acid phosphatase	S. lycopersicum	2, 6, 9, 11	PREDICTED: pentatricopeptide repeat-containing protein At5g64320, mitochondrial	K4CN29_SOLLC	TPR-like
		B. cinerea	2, 3, 7, 13	hypothetical protein BC1G_00547	XP_001560519.1	p53-like transcription factors
4.4.1.5	Lactoylglutathione lyase	S. lycopersicum	1, 8, 21	Lactoylglutathione lyase	Q42891|LGUL_SOLLC	Glyoxalase/Bleomycin resistance protein/Dihydroxybiphenyl dioxygenase
		B. cinerea	1, 3	hypothetical protein BC1G_11057	XP_001550649.1	Metallo-hydrolase/oxidoreductase
5.2.1.8*	Peptidylprolyl isomerase	S. lycopersicum	1, 2, 24	Peptide-proxy cis-trans isomerase	P21568|CYPH_SOLLC	Cyclophilin-like
		B. cinerea	1, 2, 7, 24	hypothetical protein BC1G_11305	XP_001549835.1	RING/U-box
1.11.1.6*	Catalase	S. lycopersicum	1, 5	Catalase	K4BVX3_SOLLC	Heme-dependent catalase-like
		F. oxysporum	1, 2, 5	Catalase-peroxidase 2	A0A0D2YKD1_FUSO4	Heme-dependent peroxidases / Heme-dependent peroxidases
1.15.1.1	Superoxide dismutase	S. lycopersicum	1, 4, 6, 7	Superoxide dismutase	Q7XAV2_SOLLC	Cu,Zn superoxide dismutase-like
		F. oxysporum	1, 4, 7, 14	Uncharacterized protein	A0A0D2YE80_FUSO4	Double-stranded beta-helix
3.1.3.2	Acid phosphatase	S. lycopersicum	2, 4, 6, 9,11	PREDICTED:pentatricopeptide repeat-containing protein At5g64320, mitochondrial	K4CN29_SOLLC	TPR-like
		F. oxysporum	1, 2, 3, 4, 7, 13	Hypothetical protein FOXG_21887	|A0A0D2YGA3_FUSO4	SurE-like
3.2.1.4	Cellulase	S. lycopersicum	1	Endogyucanase	Q42875|Q42875_SOLLC	Six-hairpin glycosidases
		F. oxysporum	1, 6	Hypothetical protein FOMG_03162	A0A0D2XJE6_FUSO4	SGNH hydrolase
3.4.11.5*	Prolyl aminopeptidase	S. lycopersicum	1, 2	Leucine aminopeptidase 2	Q8GZD8_SOLLC	Zn-dependent exopeptidases
		F. oxysporum	1, 3	Uncharacterized protein	A0A0D2XCV3_FUSO4	alpha/beta-Hydrolases
4.4.1.5	Lactoylglutathione lyase	S. lycopersicum	1, 8, 21	Lactoylglutathione lyase	Q42891|LGUL_SOLLC	Glyoxalase/Bleomycin resistance protein/Dihydroxybiphenyl dioxygenase
		F. oxysporum	1, 3	Hypothetical protein FOXG_04928	A0A0D2XLV4_FUSO4	Metallo-hydrolase/oxidoreductase
1.11.1.7	Peroxidase	S. lycopersicum	3, 6	Suberization-associated anionic peroxidase 1+F1	P15003|PER1_SOLLC	Heme-dependent peroxidases
		M. perniciosa	6, 12	Hypothetical protein MPER_11863	E2LX62_MONPE	Dimeric alpha+beta barrel
2.7.13.3*	Histidine-kinase	S. lycopersicum	1, 20, 31, 33	Ammonium transporter 1 member	Q9FVN0|AMT13_SOLLC	Ammonium transporter
		M. perniciosa	1, 2	Nucleoside diphosphate kinase	E2M162|E2M162_MONPE	Nucleoside diphosphate kinase, NDK
3.4.11.1	Leucyl aminopeptidase	S. lycopersicum	1	Leucine aminopeptidase 2, chloroplastic	Q8GZD8_SOLLC	Zn-dependent exopeptidases / Macro domain-like
		M. perniciosa	1, 11	Urcharacterized protein	E2LYM3_MONPE	alpha/beta-Hydrolases
5.4.2.8*	Phosphomannomutase	S. lycopersicum	2	Phosphomannomutase	K4CJ01_SOLLC	HAD-like
		M. perniciosa	1	Hypothetical protein MPER_03193	E2LAS1_MONPE	Phosphoglucomutase, first 3 domains
1.11.1.6*	Catalase	S. lycopersicum	1, 5	Catalase	K4BVX3_SOLLC	Heme-dependent catalase-like
		P. seryngae	1, 2	Catalase/peroxidase HPI	NP_794283.1	Heme-dependent peroxidases / Heme-dependent peroxidases
1.11.1.7*	Peroxidase	S. lycopersicum	3, 6	Suberization-associated anionic peroxidase 1	P15003|PER1_SOLLC	Heme-dependent peroxidases
		P. seryngae	6, 16, 18, 19	PAP2 superfamily protein/DedA family protein	NP_794565.1	Acid phosphatase/Vanadium-dependent haloperoxidase
3.1.3.2*	Acid phosphatase	S. lycopersicum	2, 6, 9, 11	Phospho-2-dehydro-3-deoxyheptonate aldolase 2, chloroplastic	K4CN29_SOLLC	TPR-like
		P. seryngae	1, 3	stationary-phase survival protein SurE	NP_791387.1	SurE-like
3.2.1.14*	Chitinase	S. lycopersicum	1	Acidic 26 kDa endlchitinase	Q05539|CHIA_SOLLC	Lysozyme-like
		P. seryngae	1, 3	NLP/P60 family protein	NP_794777.1	Cysteine proteinases
5.2.1.8*	Peptidylprolyl isomerase	S. lycopersicum	1, 2, 24	Peptide-proxy cis-trans isomerase	P21568|CYPH_SOLLC	Cyclophilin-like
		P. seryngae	1, 2, 14, 22, 23, 33, 34	oxidoreductase FAD/FMN-binding protein	NP_791005.1	FMN-linked oxidoreductases
1.11.1.6*	Catalase	S. lycopersicum	1, 5	Catalase	K4BVX3_SOLLC	Heme-dependent catalase-like
		R. solanacearum	6	Catalase	AGH83314.1|	Heme-dependent peroxidases / Heme-dependent peroxidases
1.11.1.7*	Peroxidase	S. lycopersicum	3, 6	Suberization-associated anionic peroxidase 1	P15003|PER1_SOLLC	Heme-dependent peroxidases
		R. solanacearum	6, 18	Type II/IV secretson system ATPase TadZ/CpaE, assocsated wsth Flp pslus assembly (plasmsd)	AGH86619.1|	P-loop containing nucleoside triphosphate hydrolases
2.7.13.3*	Histidine kinase	S. lycopersicum	1, 20, 31, 33	Ammonium transporter 1 member 3	Q9FVN0|AMT13_SOLLC	Ammonium transporter
		R. solanacearum	1, 21, 23, 24, 33, 46	Phosphate transport system rerulatory protesn PhoU	AGH84344.1|	PhoU-like
3.2.1.14*	Chitinase	S. lycopersicum	1	Acidic 26 kDa endlchitinase	Q05539|CHIA_SOLLC	Lysozyme-like
		R. solanacearum	1, 3	Lipoprotein spr precursor	AGH83721.1	Cysteine proteinases
4.2.1.1*	Carbonic anhydrase	S. lycopersicum	1, 2, 5	Sulfate transporter 4.1-like protein	K4C2F1_SOLLC	SpoIIaa-like
		R. solanacearum	1, 3, 13	Molybdopterin-guanine dinucleotide biosynthesis protein B (MobB) (plasmid)	AGH86735.1|	P-loop containing nucleoside triphosphate hydrolases
1.10.2.2*	Quinol-cytochrome-c reductase	Z. mays	2, 3, 4, 5, 8, 17	uncharacterized protein LOC100216756	NP_001304298.1	Non-heme 11 kDa protein of cytochrome bc1 complex (Ubiquinol-cytochrome c reductase)
		A. flavus	2 3, 5, 8, 17	Cytochrome c	B8NGN0_ASPFN	Cytochrome c
1.11.1.15	Peroxiredoxin	Z. mays	1, 10	uncharacterized protein LOC100278941	|NP_001145525.1	Thioredoxin fold
		A. flavus	1, 9	4-carboxymuconolactone decarboxylase family protein	|B8N164_ASPFN	AhpD-like
1.11.1.6*	Catalase	Z. mays	1, 5	PREDICTED: aquaporin NIP1-4-like	XP_008660914.1	Aquaporin-like
		A. flavus	1, 2	Bifunctional catalase-peroxidase Cat2	B8NX24_ASPFN	Heme-dependent peroxidases
1.11.1.7	Peroxidase	Z. mays	3	PREDICTED: peroxidase 5-like	XP_008664058.1|	Heme-dependent peroxidases
		A. flavus	3, 6, 12	Uncharacterized protein	B8NC39_ASPFN	Ferredoxin-like
2.1.1.43*	Histone-lysine N-methyltransferase	Z. mays	1, 2	PREDICTED: probable histone-lysine N-methyltransferase ATXR3	XP_008664254.1	F-box domain
		A. flavus	1, 2	SET and MYND domain protein, putative	B8NB79_ASPFN	beta-clip
2.5.1.18	Glutathione transferase	Z. mays	1, 4	PREDICTED: uncharacterized protein LOC100216831 isoform X1	XP_008665261.1	MAPEG domain-like
		A. flavus	1, 3	2-hydroxychromene-2-carboxylate isomerase, putative	B8N9N8_ASPFN	Thioredoxin fold
2.6.1.1	Aspartate transaminase	Z. mays	1	PREDICTED: probable LL-diaminopimelate aminotransferase, chloroplastic	XP_008660232.1	PLP-dependent transferases
		A. flavus	1, 5	Uncharacterized protein	B8NQM9_ASPFN	Ferredoxin-like
2.7.11.22*	Cyclin-dependent kinase	Z. mays	1, 7	PREDICTED: putative kinase-like protein TMKL1	XP_008663534.1	Protein kinase-like (PK-like)
		A. flavus	9	CDK-activating kinase assembly factor MAT1	B8N9A7_ASPFN	RING/U-box
3.1.3.2	Acid phosphatase	Z. mays	2, 4, 6, 9	PREDICTED: pentatricopeptide repeat-containing protein At5g14770, mitochondrial-like	|XP_008664470.1	alpha-alpha superhelix
		A. flavus	2, 13	Uncharacterized protein	B8NB93_ASPFN	p53-like transcription factors
3.2.2.22	rRNA N-glycosylase	Z. mays	1, 7	PREDICTED: ribosome-inactivating protein	XP_008656307.1	Ribosome inactivating proteins (RIP)
		A. flavus	5	GPI anchored protein, putative	B8NQT3_ASPFN	alpha/alpha toroid
4.2.1.1*	Carbonic anhydrase	Z. mays	1, 2, 5	PREDICTED: gamma carbonic anhydrase 1, mitochondrial-like	XP_008655471.1	RRF/tRNA synthetase additional domain-like
		A. flavus	1, 2	Carbonic anhydrase, putative	B8NWM8_ASPFN	Carbonic anhydrase
4.4.1.5	Lactoylglutathione lyase	Z. mays	1, 8, 21	lactoylglutathione lyase	NP_001148888.1	Glyoxalase/Bleomycin resistance protein/Dihydroxybiphenyl dioxygenase
		A. flavus	1, 3	Metallo-beta-lactamase family protein	B8NT23_ASPFN	Metallo-hydrolase/oxidoreductase
5.1.3.1*	Ribulose-phosphate 3-epimerase	Z. mays	1, 4	ribulose-phosphate 3-epimerase	NP_001149850.1	TIM beta/alpha-barrel
		A. flavus	1, 4, 15	Coronin	B8N7U5_ASPFN	7-bladed beta-propeller
5.3.1.6*	Ribose-5-phosphate isomerase	Z. mays	1	PREDICTED: probable ribose-5-phosphate isomerase 2	XP_008644870.1	Ferredoxin-like
		A. flavus	1, 2	Uncharacterized protein	B8NFW5_ASPFN	Ribose/Galactose isomerase RpiB/AlsB
1.1.1.27*	L-lactate dehydrogenase	Z. mays	1, 12	PREDICTED: L-lactate dehydrogenase B-like	XP_008657765.1	LDH C-terminal domain-like
		C. graminicola	2, 12	FMN-dependent dehydrogenase	XP_008100733.1	FMN-linked oxidoreductases
1.11.1.15	Peroxiredoxin	Z. mays	1, 10	uncharacterized protein LOC100278941	NP_001145525.1	Thioredoxin fold
		C. graminicola	1, 9	carboxymuconolactone decarboxylase	XP_008093145.1	AhpD-like
1.11.1.6*	Catalase	Z. mays	1, 5	PREDICTED: aquaporin NIP1-4-like	XP_008660914.1	Aquaporin-like
		C. graminicola	1, 2, 5	catalase/peroxidase HPI	XP_008098502.1	Heme-dependent peroxidases // Heme-dependent peroxidases
1.11.1.7*	Peroxidase	Z. mays	3	PREDICTED: peroxidase 5-like	XP_008664058.1|	Heme-dependent peroxidases
		C. graminicola	3, 6, 8	AhpC/TSA family protein	XP_008095952.1	Thioredoxin fold
2.7.11.22*	Cyclin-dependent kinase	Z. mays	1, 7	PREDICTED: putative kinase-like protein TMKL1	XP_008663534.1	Protein kinase-like (PK-like)
		C. graminicola	9	CDK-activating kinase assembly factor MAT1	XP_008094831.1	RING/U-box
3.1.1.31	6-phosphogluconolactonase	Z. mays	1	PREDICTED: LOC100285062 isoform X1	|XP_008651541.1	NagB/RpiA/CoA transferase-like
		C. graminicola	1, 2	hypothetical protein GLRG_11252	XP_008100128.1	8-bladed beta-propeller
3.1.1.4*	Phospholipase A2	Z. mays	1, 3, 8, 10, 16, 17, 18	PREDICTED: LOC100281846 isoform X1	XP_008675577.1	Phospholipase A2, PLA2
		C. graminicola	1, 2, 17, 18	Cytosolic phospholipase A2 zeta	|XP_008096109.1|	FabD/lysophospholipase-like
3.1.13.4*	Poly(A)-specific ribonuclease	Z. mays	1, 2, 3	PREDICTED: uncharacterized protein LOC100273611 isoform X1	XP_008658269.1|	DNase I-like
		C. graminicola	2, 3, 5, 6, 7	Hypothetical protein GLRG_04615	XP_008093491.1	Protein kinase-like (PK-like)
3.1.3.2	Acid phosphatase	Z. mays	2, 4, 6, 9	PREDICTED: pentatricopeptide repeat-containing protein At5g14770, mitochondrial-like	XP_008664470.1	alpha-alpha superhelix
		C. graminicola	2, 3, 5, 13	NDT80/PhoG like DNA-binding family protein	XP_008094949.1	Common fold of diphtheria toxin/transcription factors/cytochrome f
3.1.3.3*	Phosphoserine phosphatase	Z. mays	1, 8	PREDICTED: LOC100285190 isoform X1	XP_008677367.1	HAD-like
		C. graminicola	1, 8	MJ0936 family phosphodiesterase	|XP_008097450.1	Metallo-dependent phosphatases
4.4.1.5	Lactoylglutathione lyase	Z. mays	1, 8, 21	lactoylglutathione lyase	NP_001148888.1	Glyoxalase/Bleomycin resistance protein/Dihydroxybiphenyl dioxygenase
		C. graminicola	1, 3	metallo-beta-lactamase superfamily protein	XP_008096879.1	Metallo-hydrolase/oxidoreductase
5.1.3.1*	Ribulose-phosphate 3-epimerase	Z. mays	1, 4	ribulose-phosphate 3-epimerase	NP_001149850.1	TIM beta/alpha-barrel
		C. graminicola	1, 4, 2, 15	WD domain-containing protein	XP_008091175.1	7-bladed beta-propeller
5.3.1.6*	Ribose-5-phosphate isomerase	Z. mays	1	PREDICTED: probable ribose-5-phosphate isomerase 2	XP_008644870.1	Ferredoxin-like
		C. graminicola	1, 2	ribose 5-phosphate isomerase	XP_008098210.1	Ribose/Galactose isomerase RpiB/AlsB
1.1.1.27*	L-lactate dehydrogenase	Z. mays	1, 12	PREDICTED: L-lactate dehydrogenase B-like	XP_008657765.1	LDH C-terminal domain-like
		E. turcicum	1, 12, 2	hypothetical protein SETTUDRAFT_184979	XP_008026620.1	FMN-linked oxidoreductases
1.11.1.15	Peroxiredoxin	Z. mays	1, 10	uncharacterized protein LOC100278941	NP_001145525.1	Thioredoxin fold
		E. turcicum	1, 9	hypothetical protein SETTUDRAFT_163404	XP_008025877.1	AhpD-like
1.11.1.6*	Catalase	Z. mays	1, 5	catalase isozyme 2	NP_001105310.2	Heme-dependent catalase-like
		E. turcicum	1, 2, 5	hypothetical protein SETTUDRAFT_164921	XP_008029291.1	Heme-dependent peroxidases / Heme-dependent peroxidases
1.11.1.7*	Peroxidase	Z. mays	3	PREDICTED: peroxidase 5-like	XP_008664058.1|	Heme-dependent peroxidases
		E. turcicum	3, 6	hypothetical protein SETTUDRAFT_165877	XP_008030871.1	Thioredoxin fold
2.1.1.43*	Histone-lysine N-methyltransferase	Z. mays	1, 2	PREDICTED: probable histone-lysine N-methyltransferase ATXR3	XP_008664254.1	F-box domain
		E. turcicum	2, 3, 7	hypothetical protein SETTUDRAFT_163388	XP_008025860.1	S-adenosyl-L-methionine-dependent methyltransferases
2.7.11.22*	Cyclin-dependent kinase	Z. mays	1, 7	PREDICTED: putative kinase-like protein TMKL1	|XP_008663534.1	Protein kinase-like (PK-like)
		E. turcicum	9	hypothetical protein SETTUDRAFT_27723	XP_008024068.1	RING/U-box
3.1.1.31	6-phosphogluconolactonase	Z. mays	1	PREDICTED: LOC100285062 isoform X1	XP_008651541.1	NagB/RpiA/CoA transferase-like
		E. turcicum	1, 2	hypothetical protein SETTUDRAFT_43562	XP_008029497.1	8-bladed beta-propeller
3.1.3.2*	Acid phosphatase	Z. mays	2, 4, 6, 9	PREDICTED: pentatricopeptide repeat-containing protein At5g14770, mitochondrial-like	XP_008664470.1	alpha-alpha superhelix
		E. turcicum	1, 2, 3, 13	hypothetical protein SETTUDRAFT_169046	XP_008024834.1	SurE-like
4.4.1.5	Lactoylglutathione lyase	Z. mays	1, 8, 21	lactoylglutathione lyase	NP_001148888.1	Glyoxalase/Bleomycin resistance protein/Dihydroxybiphenyl dioxygenase
		E. turcicum	1, 3	hypothetical protein SETTUDRAFT_131356	XP_008026072.1	Metallo-hydrolase/oxidoreductase
4.6.1.1*	Adenylate cyclase	Z. mays	2, 8, 17	adenylate cyclase	NP_001136955.1	CYTH-like phosphatases
		E. turcicum	2, 8, 10	hypothetical protein SETTUDRAFT_149731	XP_008024266.1	OsmC-like
5.1.3.1*	Ribulose-phosphate 3-epimerase	Z. mays	1, 4	ribulose-phosphate 3-epimerase	NP_001149850.1	TIM beta/alpha-barrel
		E. turcicum	1, 4, 15	hypothetical protein SETTUDRAFT_164582	XP_008028934.1	7-bladed beta-propeller
5.3.1.6*	Ribose-5-phosphate isomerase	Z. mays	1	PREDICTED: probable ribose-5-phosphate isomerase 2	XP_008644870.1	Ferredoxin-like
		E. turcicum	1, 2	hypothetical protein SETTUDRAFT_92221	XP_008028444.1	Ribose/Galactose isomerase RpiB/AlsB
1.11.1.15	Peroxiredoxin	Z. mays	1, 10	uncharacterized protein LOC100278941	NP_001145525.1	Thioredoxin fold
		G. moniliformis	1, 2, 9	Uncharacterized protein	W7LPB7_GIBM7	AhpD-like
2.6.1.1	Asparate transaminase	Z. mays	1	PREDICTED: probable LL-diaminopimelate aminotransferase, chloroplastic	XP_008660232.1	PLP-dependent transferases
		G. moniliformis	1, 5	Iron-dependent peroxidase	W7MC41_GIBM7	Ferredoxin-like
2.7.11.22*	Cyclin-dependent kinase	Z. mays	1, 7	PREDICTED: putative kinase-like protein TMKL1	|XP_008663534.1	Protein kinase-like (PK-like)
		G. moniliformis	7, 9	Cyclin H	W7MSL6_GIBM7	Cyclin-like // Cyclin-like
3.1.1.31	6-phosphogluconolactonase	Z. mays	1	PREDICTED: LOC100285062 isoform X1	XP_008651541.1	NagB/RpiA/CoA transferase-like
		G. moniliformis	1, 2	Uncharacterized protein	W7M0K8_GIBM7	8-bladed beta-propeller
3.1.13.4*	Poly(A)-specific ribonuclease	Z. mays	1, 2, 3	PREDICTED: uncharacterized protein LOC100273611 isoform X1	XP_008658269.1|	DNase I-like
		G. moniliformis	2, 3, 5, 6, 7	Uncharacterized protein	W7M4G2_GIBM7	Ribonuclease H-like – motif
3.1.3.2*	Acid phosphatase	Z. mays	2, 4, 6, 9	PREDICTED: pentatricopeptide repeat-containing protein At5g14770, mitochondrial-like	XP_008664470.1	alpha-alpha superhelix
		G. moniliformis	1, 2, 3, 7, 13	5'/3'-nucleotidase SurE	W7NDR6_GIBM7	SurE-like
3.2.1.4	Cellulase	Z. mays	1	PREDICTED: endoglucanase 2-like isoform X2	|XP_008655784.1	alpha/alpha toroid
		G. moniliformis	1, 6	Uncharacterized protein	W7M5R3_GIBM7	Flavodoxin-like
4.4.1.5	Lactoylglutathione lyase	Z. mays	1, 8, 21	lactoylglutathione lyase	NP_001148888.1	Glyoxalase/Bleomycin resistance protein/Dihydroxybiphenyl dioxygenase
		G. moniliformis	1, 3	Metallo-hydrolase/oxidoreductase	W7LNQ2_GIBM7	Metallo-hydrolase/oxidoreductase
4.6.1.1*	Adenylate cyclase	Z. mays	2, 8, 17	adenylate cyclase	NP_001136955.1	CYTH-like phosphatases
		G. moniliformis	2, 8	Adenylate cyclase	W7MFF7_GIBM7	Leucine-rich repeat, LRR (right-handed beta-alpha superhelix)
5.1.3.1*	Ribulose-phosphate 3-epimerase	Z. mays	1, 4	ribulose-phosphate 3-epimerase	NP_001149850.1	TIM beta/alpha-barrel
		G. moniliformis	1, 15, 4	Coronin	W7M917_GIBM7	7-bladed beta-propeller
1.11.1.15*	Peroxiredoxin	Z. mays	1, 10	PREDICTED: uncharacterized protein LOC100272300 isoform X1	XP_008667406.1	Thioredoxin fold
		P. ananatis	1, 2	PANAM OsmC	D4GL47_PANAM	OsmC-like
1.11.1.6	Catalase	Z. mays	1, 5	catalase isozyme 2	NP_001105310.2	Heme-dependent catalase-like
		P. ananatis	3, 5, 6	YciF	D4GMF4_PANAM	Ferritin-like
1.16.3.1	Ferroxidase	Z. mays	2, 6	PREDICTED: frataxin isoform 1 isoform X1	XP_008672910.1	N domain of copper amine oxidase-like
		P. ananatis	2, 7	Ferroxidase	D4GCI2_PANAM	Ferritin-like
2.1.3.3*	Ornithine carbamoyltransferase	Z. mays	1, 10	PREDICTED: ornithine carbamoyltransferase, chloroplastic-like	XP_008660532.1	ATC-like
		P. ananatis	2	PotC	D4GJ68_PANAM	MetI-like
2.3.1.51*	1-acylglycerol-3-phosphate O-acyltransferase	Z. mays	1, 6	PREDICTED: uncharacterized protein LOC103637104	XP_008657589.1	Glycerol-3-phosphate (1)-acyltransferase
		P. ananatis	1, 11	Single-stranded DNA-binding protein	D4GHC5_PANAM	OB-fold
2.7.2.3	Phosphoglycerate kinase	Z. mays	1	PREDICTED: phosphoglycerate kinase, chloroplastic-like	XP_008656415.1	Phosphoglycerate kinase
		P. ananatis	3	YjbB	D4GHA1_PANAM	Spectrin repeat-like
2.7.4.8*	Guanylate kinase	Z. mays	1	PREDICTED: LOC100284281 isoform X1	XP_008662013.1	P-loop containing nucleoside triphosphate hydrolases
		P. ananatis	1, 4, 7	Pal	D4GMM0_PANAM	Bacillus chorismate mutase-like
3.1.1.31	6-phosphogluconolactonase	Z. mays	1	PREDICTED: LOC100285062 isoform X1	XP_008651541.1	NagB/RpiA/CoA transferase-like
		P. ananatis	2, 6	YkgB	D4GFB8_PANAM	8-bladed beta-propeller
3.1.1.5	Lysophospholipase	Z. mays	2, 6, 7, 18, 22	PREDICTED: acyl-protein thioesterase 2 isoform X1	XP_008672924.1	alpha/beta-Hydrolases
		P. ananatis	2, 5	TesA OS	D4GGT2_PANAM	Flavodoxin-like
3.1.3.11*	Fructose-bisphosphatase	Z. mays	1	PREDICTED: fructose-1,6-bisphosphatase, cytosolic-like, partial	XP_008650400.1	Carbohydrate phosphatase
		P. ananatis	10, 12	Threonylcarbamoyl-AMP synthase	D4GCE1_PANAM	YrdC/RibB
4.2.1.96*	4a-hydroxytetrahydrobiopterin dehydratase	Z. mays	1	PREDICTED: pterin-4-alpha-carbinolamine dehydratase isoform X1	|XP_008672875.1	DCoH-like
		P. ananatis	2	Molybdenum cofactor biosynthesis protein B	D4GMQ4_PANAM	Molybdenum cofactor biosynthesis proteins
4.3.3.7*	4-hydroxy-tetrahydrodipicolinate synthase	Z. mays	1	4-hydroxy-tetrahydrodipicolinate synthase, chloroplastic precursor	NP_001105425.1	Aldolase
		P. ananatis	1, 2	YgbK	D4GK89_PANAM	YgbK-like
*Analogous enssetial enzymes
