# Supplementary material for: Mining of potential drug targets through the identification of essential and analogous enzymes in the genomes of pathogens of Glycine max, Zea mays and Solanum lycopersicum
Source: PLoS One. 2018 May 25;13(5):e0197511. doi: 10.1371/journal.pone.0197511 (PMC5969768; doi:10.1371/journal.pone.0197511)
Supplement: S2 Table — (XLS) [file pone.0197511.s002.xls]

## Sheet: S2_Table
Host	Phatogens	EC number	Enzyme	Metabolic Pathway
G. max	A. flavus	1.11.1.6	Catalase	Carbohydrate metabolism / Amino acid metabolism
G. max	A. flavus	1.2.1.3	Aldehyde dehydrogenase (NAD+)	Carbohydrate metabolism / Amino acid metabolism / Xenobiotics biodegradation and metabolism/ Lipid metabolism
G. max	F. oxysporum	1.11.1.6	Catalase	Carbohydrate metabolism / Amino acid metabolism
G. max	P. sojae	1.11.1.6	Catalase	Carbohydrate metabolism / Amino acid metabolism
G. max	X. axonopodis	1.15.1.1	Superoxide dismutase	No such data*
G. max	X. axonopodis	6.4.1.2	Acetyl-CoA carboxylase	Carbohydrate metabolism / Biosynthesis of other secondary metabolites / Lipid metabolism
S. lycopersicum	B. cinerea	5.2.1.8	Peptidylprolyl isomerase	No such data
S. lycopersicum	F. oxysporum	1.11.1.6	Catalase	Carbohydrate metabolism / Amino acid metabolism
S. lycopersicum	F. oxysporum	3.4.11.5	Prolyl aminopeptidase	Amino acid metabolism
S. lycopersicum	M. perniciosa	2.7.13.3	Histidine-kinase	No such data
S. lycopersicum	M. perniciosa	5.4.2.8	Phosphomannomutase	Carbohydrate metabolism
S. lycopersicum	P. seryngae	1.11.1.6	Catalase	Carbohydrate metabolism / Amino acid metabolism
S. lycopersicum	P. seryngae	1.11.1.7	Peroxidase	Biosynthesis of other secondary metabolites
S. lycopersicum	P. seryngae	3.1.3.2	Acid phosphatase	Metabolism of cofactors and vitamins
S. lycopersicum	P. seryngae	3.2.1.14	Chitinase	Carbohydrate metabolism
S. lycopersicum	P. seryngae	5.2.1.8	Peptidylprolyl isomerase	No such data
S. lycopersicum	R. solanacearum	1.11.1.6	Catalase	Carbohydrate metabolism / Amino acid metabolism
S. lycopersicum	R. solanacearum	1.11.1.7	Peroxidase	Biosynthesis of other secondary metabolites
S. lycopersicum	R. solanacearum	2.7.13.3	Histidine kinase	No such data
S. lycopersicum	R. solanacearum	3.2.1.14	Chitinase	Carbohydrate metabolism
S. lycopersicum	R. solanacearum	4.2.1.1	Carbonic anhydrase	Energy metabolism
Z. mays	A. flavus	1.10.2.2	Quinol-cytochrome-c reductase	Energy metabolism
Z. mays	A. flavus	1.11.1.6	Catalase	Carbohydrate metabolism / Amino acid metabolism
Z. mays	A. flavus	2.1.1.43	Histone-lysine N-methyltransferase	Amino acid metabolism
Z. mays	A. flavus	2.7.11.22	Cyclin-dependent kinase	No such data
Z. mays	A. flavus	4.2.1.1	Carbonic anhydrase	Energy metabolism
Z. mays	A. flavus	5.1.3.1	Ribulose-phosphate 3-epimerase	Carbohydrate metabolism / Energy metabolism
Z. mays	A. flavus	5.3.1.6	Ribose-5-phosphate isomerase	Carbohydrate metabolism / Energy metabolism
Z. mays	E. turcicum	1.1.1.27	L-lactate dehydrogenase	Carbohydrate metabolism / Amino acid metabolism
Z. mays	E. turcicum	1.11.1.6	Catalase	Carbohydrate metabolism / Amino acid metabolism
Z. mays	E. turcicum	1.11.1.7	Peroxidase	Biosynthesis of other secondary metabolites
Z. mays	E. turcicum	2.1.1.43	Histone-lysine N-methyltransferase	Amino acid metabolism
Z. mays	E. turcicum	2.7.11.22	Cyclin-dependent kinase	No such data
Z. mays	E. turcicum	3.1.3.2	Acid phosphatase	Metabolism of cofactors and vitamins
Z. mays	E. turcicum	4.6.1.1	Adenylate cyclase	Nucleotide metabolism
Z. mays	E. turcicum	5.1.3.1	Ribulose-phosphate 3-epimerase	Carbohydrate metabolism / Energy metabolism
Z. mays	E. turcicum	5.3.1.6	Ribose-5-phosphate isomerase	Carbohydrate metabolism / Energy metabolism
Z. mays	C. graminicola	1.1.1.27	L-lactate dehydrogenase	Carbohydrate metabolism / Amino acid metabolism
Z. mays	C. graminicola	1.11.1.6	Catalase	Carbohydrate metabolism / Amino acid metabolism
Z. mays	C. graminicola	1.11.1.7	Peroxidase	Biosynthesis of other secondary metabolites
Z. mays	C. graminicola	2.7.11.22	Cyclin-dependent kinase	No such data
Z. mays	C. graminicola	3.1.1.4	Phospholipase A2	Lipid metabolism
Z. mays	C. graminicola	3.1.13.4	Poly(A)-specific ribonuclease	No such data
Z. mays	C. graminicola	3.1.3.3	Phosphoserine phosphatase	Amino acid metabolism / Energy metabolism
Z. mays	C. graminicola	5.1.3.1	Ribulose-phosphate 3-epimerase	Carbohydrate metabolism / Energy metabolism
Z. mays	C. graminicola	5.3.1.6	Ribose-5-phosphate isomerase	Carbohydrate metabolism / Energy metabolism
Z. mays	G. moniliformis	2.7.11.22	Cyclin-dependent kinase	No such data
Z. mays	G. moniliformis	3.1.13.4	Poly(A)-specific ribonuclease	No such data
Z. mays	G. moniliformis	3.1.3.2	Acid phosphatase	Metabolism of cofactors and vitamins
Z. mays	G. moniliformis	4.6.1.1	Adenylate cyclase	Nucleotide metabolism
Z. mays	G. moniliformis	5.1.3.1	Ribulose-phosphate 3-epimerase	Carbohydrate metabolism / Energy metabolism
Z. mays	P. ananatis	1.11.1.15	Peroxiredoxin	Metabolism of other amino acids
Z. mays	P. ananatis	2.1.3.3	Ornithine carbamoyltransferase	Amino acid metabolism
Z. mays	P. ananatis	2.3.1.51	1-acylglycerol-3-phosphate O-acyltransferase	Lipid metabolism
Z. mays	P. ananatis	2.7.4.8	Guanylate kinase	Nucleotide metabolism
Z. mays	P. ananatis	3.1.3.11	Fructose-bisphosphatase	Energy metabolism / Carbohydrate metabolism
Z. mays	P. ananatis	4.2.1.96	4a-hydroxytetrahydrobiopterin dehydratase	Metabolism of cofactors and vitamins
Z. mays	P. ananatis	4.3.3.7	4-hydroxy-tetrahydrodipicolinate synthase	Biosynthesis of other secondary metabolites /Amino acid metabolism
*Data not available on Kegg
